# Supplementary material for: Gas6 ameliorates intestinal mucosal immunosenescence to prevent the translocation of a gut pathobiont, Klebsiella pneumoniae, to the liver
Source: PLoS Pathog. 2023 Jun 8;19(6):e1011139. doi: 10.1371/journal.ppat.1011139 (PMC10249901; doi:10.1371/journal.ppat.1011139)
Supplement: S1 Table — (XLSX) [file ppat.1011139.s011.xlsx]

## Sheet: Fig. 1B
Survival (mice number)
Day		0	1	2	3	4	5	6	7	8	9	10	11	12	13	14	15
15-week old		6	6	6	6	6	6	6	6	6	6	6	6	6	6	6	6
57-week old		6	6	4	2	2	2	1	1	1	1	1	1	1	1	1	1
chi-square test																	8.143
Log Rank																	0.004

## Sheet: Fig. 1C
CFU/g
	Cecal mucosa		Liver
	15 week	57 week	15 week	57 week
1	111039	25000000	208.696	42253.5
2	508333	20500000	782.609	11538.5
3	137882	9.45455e+06	631.579	12158.1
4	1.33654e+06	2.43655e+07	500	38709.7
5	1.41053e+06	1.89189e+07	18200	38461.5
Ave	700864	1.96478e+07	4064.58	28624.3
SD	567382	5.58682e+06	7070.23	13764.5
p		0.0025		0.0131

## Sheet: Fig. 1E
The number of immunostained K.pneumoniae puncta within the cecal submucosa
mouse No.	15 weeks	57 weeks
1	16	167
2	19	247
3	5	100
4	6	78
5	4	106
6	8	148
Ave	9.66667	141
SD	5.73488	56.0298
p		0.0034

## Sheet: Fig. 1G
Mean fluorescence intensity (arbitrary units) of K. pneumoniae per pixel
	15 week	57 week
1	0.231	2.312
2	1.455	3.894
3	0.485	2.552
4	0.693	1.854
5	0.345	4.985
6	0.481	3.448
Ave	0.615	3.17417
SD	0.401434	1.15374
p		0.0005

## Sheet: Fig S1B
mouse No.	length of mucosal thikness per pixel
	15 week	57 week
1	2.37276	2.16709
2	2.40878	2.07994
3	2.17871	1.8766
4	2.20428	2.00442
5	2.17987	2.27167
Ave	2.26888	2.07994
SD	0.100589	0.13521
p		0.0552

## Sheet: Fig. S1E
mouse No.	% of desquamation area		% of edema area
	15 week	57 week	15 week	57 week
1	0.404772	1.2668	0.63629	4.48336
2	0	1.96212	0.437098	2.48427
3	0.48746	2.06921	0	2.74665
4	0	0	0	0
5	0.228152	1.79188	1.15274	1.61568
6	0	0.932312	0	1.3291
Ave	0.186731	1.33705	0.371021	2.10984
SD	0.201784	0.717645	0.427937	1.3835
p		0.0136		0.0363

## Sheet: Fig. S1G
mouse No.	% of damaged erea
	15 week	57 week
1	0	3.10293
2	0	4.93064
3	0.0482861	1.89494
4	0	0.482407
5	0	0.482726
6	0.0192538	0.778666
Ave	0.0112566	1.94538
SD	0.0179906	1.62763
p		0.045

## Sheet: Fig. 2B
Bacterial number (CFU/mL)
	RAW264.7 (+)	RAW264.7 (-)
1	21000	49000
2	0	40000
3	0	34000
4	0	12000
5	11000	51000
6	3000	26000
Ave	5833.83	35333.3
S.D.	7818.76	13461.9
p		0.00017

## Sheet: Fig. 2C
Bacterial number (CFU/mL)
	BMDMs (+)	BMDMs (-)
1	3250	3790
2	1610	9640
3	2950	5040
4	600	7000
5	1500	9500
6	2570	8900
Ave	2080	7311.67
S.D.	923.183	2250.65
p		0.0007

## Sheet: Fig. 2F
Mean fluorescence intensity (arbitrary units) per pixel
ZO-1	RAW264.7 (+)	RAW264.7 (-)
1	1.68073	1.79637
2	1.31313	0.859777
3	2.2648	1.2824
4	1.53436	0.839665
5	2.08939	1.13352
Ave	1.77648	1.18235
SD	0.351812	0.349543
p		0.0434

[truncated: 29 more sheets: Fig. 2H, Fig. S2B, Fig. S3B, Fig. S3D, Fig. 3A, Fig. 3B, Fig. 3C, Fig. 3E, Fig. 4B, Fig. 4D, Fig. 4F, Fig. 4G, Fig. S4B, Fig. S5B, Fig 5D, Fig. 5E, Fig. S6A,B, Fig. 6E, Fig. 6G, Fig. S7A …]
